# Supplementary material for: Uses, abundance perception, and potential geographical distribution of Smilax aristolochiifolia Mill (SMILACACEAE) on the Totonacapan Region of Puebla, Mexico
Source: J Ethnobiol Ethnomed. 2021 Aug 23;17:52. doi: 10.1186/s13002-021-00477-6 (PMC8381484; doi:10.1186/s13002-021-00477-6)
Supplement: Supplementary file 1 — Additional file 1. The distribution of Smilax aristolochiifolia individuals in the study area. [file 13002_2021_477_MOESM1_ESM.xlsx]

## Sheet: Hoja1
Cuadrante	Id	X	Y	Altitud	CSV	Lugar	Ambiente
1	1	648292	2217960	676	smilax_aristolichiifolia,20.05859,-97.582003	Ozelonacaxtla	Acahual
1	1.1	648285	2217980	639	smilax_aristolichiifolia,20.053040,-97.582068	Ozelonacaxtla	Acahual
2	2	647130	2215937	462	smilax_aristolichiifolia,20.034672,-97.593274	Ozelonacaxtla	Old-growth forest
2	2.1	647131	2215924	463	smilax_aristolichiifolia,20.034555,-97.593266	Ozelonacaxtla	Old-growth forest
2	2.2	647136	2215929	461	smilax_aristolichiifolia,20.034599,-97.593218	Ozelonacaxtla	Old-growth forest
3	3	646905	2216978	369	smilax_aristolichiifolia,20.044094,-97.595342	Ozelonacaxtla	Old-growth forest
3	3.1	646906	2216976	373	smilax_aristolichiifolia,20.044075,-97.595332	Ozelonacaxtla	Old-growth forest
4	4	646566	2215672	421	smilax_aristolichiifolia,20.032321,-97.598687	Ozelonacaxtla	Old-growth forest
5	5	645795	2215748	596	smilax_aristolichiifolia,20.033066,-97.606051	Atlequizayan	Acahual
5	5.1	645793	2215748	590	smilax_aristolichiifolia,20.033066,-97.606070	Atlequizayan	Acahual
5	5.2	645794	2215746	590	smilax_aristolichiifolia,20.033048,-97.606060	Atlequizayan	Acahual
5	5.3	645796	2215745	591	smilax_aristolichiifolia,20.033039,-97.606041	Atlequizayan	Acahual
6	6	645922	2213532	859	smilax_aristolichiifolia,20.013037,-97.605013	Zoquiapan	Coffee plantations
7	7	640889	2211280	626	smilax_aristolichiifolia,19.993064,-97.653291	Tuxtla, ZM	Acahual
7	7.1	640892	2211259	613	smilax_aristolichiifolia,19.992874,-97.653264	Tuxtla, ZM	Acahual
7	7.2	640950	2211274	618	smilax_aristolichiifolia,19.993006,-97.652708	Tuxtla, ZM	Acahual
8	8	644503	2221415	402	smilax_aristolichiifolia,20.084358,-97.617953	Caxhuacan	Coffee plantations
8	8.1	644509	2221377	424	smilax_aristolichiifolia,20.084015,-97.617898	Caxhuacan	Coffee plantations
9	9	635961	2223188	347	smilax_aristolichiifolia,20.100996,-97.699501	Olintla	Coffee plantations
10	10	634564	2218718	561	smilax_aristolichiifolia,20.060711,-97.713191	Tapayula	Milpa
11	11	632458	2220176	430	smilax_aristolichiifolia,20.074029,-97.733221	Cuautotola	Old-growth forest
12	12	651938	2214250	812	smilax_aristolichiifolia,20.019061,-97.547455	Tzinacapan	Acahual
13	13	651110	2214852	720	smilax_aristolichiifolia,20.024564,-97.555320	Tzinacapan	Old-growth forest
14	14	651382	2216276	511	smilax_aristolichiifolia,20.037407,-97.552602	Tzinacapan	Acahual
15	15	652038	2218934	288	smilax_aristolichiifolia,20.061367,-97.546110	Ayotzinapan	Coffee plantations
16	16	652656	2220327	286	smilax_aristolichiifolia,20.073902,-97.540086	Tetelilla	Old-growth forest
17	17	645742	2214483	667	smilax_aristolichiifolia,20.021642,-97.606658	Zoquiapan	Old-growth forest
18	18	649853	2220948	242	smilax_aristolichiifolia,20.079732,-97.566835	Tetelilla	Coffee plantations
19	19	647197	2222187	394	smilax_aristolichiifolia,20.091129,-97.592130	Cucuchuchut	Coffee plantations
20	20	645698	2222098	386	smilax_aristolichiifolia,20.090439,-97.606471	Caxhuacan	Acahual
21	21	643525	2220161	503	smilax_aristolichiifolia,20.073103,-97.627403	San Rafael	Acahual
22	22	646982	2217945	384	smilax_aristolichiifolia,20.052824,-97.594528	Ozelonacaxtla	Old-growth forest
